# Supplementary material for: Cunninghamella echinulata DSM1905 biofilm-based L-asparaginase production in pneumatically-driven bioreactors
Source: PLoS One. 2024 Sep 20;19(9):e0308847. doi: 10.1371/journal.pone.0308847 (PMC11414969; doi:10.1371/journal.pone.0308847)
Supplement: S1 Data — (XLSX) [file pone.0308847.s001.xlsx]

## Sheet: Table qualitative
		Table 1. Colonies areas (CA) and hydrolysis halos (HA) for L-asparaginase (L-ASNase) and L-glutaminase (L-GLNase) obtained during screening assays*
			L-ASNase					L-GLNase
			CA (mm2)	HA (mm2)	HA/CA (Pz)	1-Pz**		CA (mm2)	HA (mm2)		HA/CA (Pz)	1-Pz
		Cunninghamella blakesleeana DSM1906	125.18 ± 48.24	146.02 ± 56.26	0.85	0.15		223.48 ± 12.31	0.00		nc	nc
		Cunninghamella echinulata DSM1905	68.20 ± 12.21	262.12 ± 109.04	0.26	0.74		583.20 ± 20.88	0.00
		Cunninghamella elegans DSM1908	390.74 ± 47.13	878.78 ± 119.13	0.44	0.56		360.01 ± 5.69	0.00
		Cunninghamella elegans DSM63299	722.38 ± 168.62	1241.28 ± 328.22	0.58	0.42		705.91 ± 32.28	0.00
		Cunninghamella elegans DSM8217	528.89 ± 33.37	1325.70 ± 69.09	0.40	0.60		544.49 ± 12,15	0.00
		*Nine replicates were carried out per strain × four cardinal orientations.
		**Pz is the value obtained dividing CA by HA; the higher the 1-Pz value higher the enzyme activity.
		***nc indicates no enzyme activity.

## Sheet: Quantitative
enzyme activity
readings	1	2	3	4	5	6	7	8	9	10	avg	sd	ci95		sd limit
C. blakesleeana DSM 1906	21.9267	21.4267	20.3067	19.26	19.2133	17.42	16.58	17.0267	23.5467	13.9067	19.0613	6.61504	2.36712		3.30752
C. echinulata DSM 1905	36.7667	29.9133	27.62	35.9867	26.6867	27.7933	28.2933	29.1	29.7933	25.96	29.7913	8.16968	2.92343		4.08484
C. elegans DSM 1908	22.7067	20.5133	21.9533	18.0847	22.6	15.7267	23.6933	18.3667	21.3533	22.4933	20.7491	4.20518	1.50478		2.10259
C. elegans DSM 8217	24.5067	26.5067	23.9467	29.48	25.42	22.78	30.1933	25.4867	27.04	26.72	26.208	9.54092	3.41411		4.77046
C. elegans DSM 63299	20.9867	21.6	19.6333	21.04	20.16	23.5933	21.3333	22.9733	23.38	24.8	21.95	9.34284	3.34323		4.67142
specific activity
readings	1	2	3	4	5	6	7	8	9	10	avg	sd	ci95		sd limit
C. blakesleeana DSM 1906	3.67014	4.64236	4.93889	5.5684	6.27813	6.84444	7.54201	8.75486	10.0042	11.251	6.94944	2.44798	1.51725		1.22399
C. echinulata DSM 1905	11.9186	15.1568	17.1812	18.2592	18.9121	19.3853	20.1302	20.8225	22.3387	31.707	19.5812	5.19365	3.219		2.59683
C. elegans DSM 1908	5.71705	7.65056	8.78812	9.04378	9.46887	9.86623	10.5408	11.0583	11.5019	12.235	9.58706	1.92944	1.19586		0.964719
C. elegans DSM 8217	5.72332	6.41842	7.57598	8.88208	9.46226	10.6843	12.778	15.7938	16.046	16.8196	11.0184	4.12279	2.55529		2.0614
C. elegans DSM 63299	2.7622	4.55036	5.94891	7.73707	9.62118	10.7871	11.9182	13.2818	14.253	14.8723	9.57321	4.20099	2.60375		2.10049

## Sheet: Graph quantitative
																				C. blakesleeana DSM 1906	19.0613	6.94944
																				C. echinulata DSM 1905	29.7913	19.5812
																				C. elegans DSM 1908	20.7491	9.58706
																				C. elegans DSM 8217	26.208	11.0184
																				C. elegans DSM 63299	21.95	9.57321

## Sheet: Calibration curve
	calibration curve
	TUBe	ABS1	ABS2	ABS3	average		CONC (µmol/L)	average
	0	0.05	0.049	0.052	0.0503333		0	0.0503333
	1	0.06	0.054	0.081	0.065		0.10598	0.065
	2	0.162	0.141	0.161	0.154667		0.25738	0.154667
	3	0.152	0.176	0.187	0.171667		0.40878	0.171667
	4	0.194	0.313	0.22	0.242333		0.56018	0.242333
	5	0.284	0.33	0.289	0.301		0.71158	0.301
	6	0.519	0.645	0.599	0.587667
	7	0.832	0.939	1.037	0.936
	8	1.511	2.039	2.209	1.91967

## Sheet: Enzymatic activity
				enzyme activity			specific enzyme activity
bioreactor	biomass	avg	sd	U mL-1	avg	sd	U g-1	avg	sd
BCR	5.2932	4.92874	0.563521	740.296	728.349	80.2887	139.858	149.727	25.1004
	5.0943			713.207			140.001
	5.7896			677.181			116.965
	4.1239			752.549			182.485
	4.9843			682.675			136.965
	5.4592			783.979			143.607
	4.9			620.65			126.663
	3.9467			679.805			172.247
	5.0001			717.238			143.445
	4.6961			915.915			195.037
ALR	4.2081	4.23075	1.02987	827.637	855.211	35.0818	196.677	218.154	76.4006
	5.0943			899.27			176.525
	4.1106			804.916			195.815
	4.39			914.093			208.222
	5.0928			843.346			165.596
	3.0298			880.891			290.742
	2.0232			827.511			409.011
	5.4987			858.08			156.051
	4.3469			829.422			190.808
	4.5131			866.941			192.094
FB-ALR	4.6298	4.21343	0.312545	1347.46	1173.59	96.822	291.04	279.218	22.6144
	4.3876			1204.06			274.422
	4.7175			1102.73			233.752
	4.0232			1065.21			264.766
	3.9809			1073.04			269.548
	4.0062			1094.97			273.318
	3.906			1253.64			320.952
	4.19			1185.73			282.989
	4.45			1280.95			287.855
	3.8431			1128.09			293.537
